# Supplementary material for: Time-series representation learning via Time-Frequency Fusion Contrasting
Source: Front Artif Intell. 2024 Jun 12;7:1414352. doi: 10.3389/frai.2024.1414352 (PMC11199859; doi:10.3389/frai.2024.1414352)
Supplement: Supplementary file 1 [file Data_Sheet_1.zip]

Archive with 1 entries (1 files):
- Data_Sheet_1.tex
