# Supplementary material for: Time-series representation learning via Time-Frequency Fusion Contrasting
Source: Front Artif Intell. 2024 Jun 12;7:1414352. doi: 10.3389/frai.2024.1414352 (PMC11199859; doi:10.3389/frai.2024.1414352)
Supplement: Supplementary file 1 [file Data_Sheet_1.zip › Data_Sheet_1.tex]

%%%%%%%%%%%%%%%%%%%%%%%%%%%%%%%%%%%%%%%%%%%%%%%%%%%%%%%%%%%%%%%%%%%%%%%%%%%%%%%%%%%%%%%%%%%%%%%%%%%%%%%%%%%%%%%%%%%%%%%%%%%%%%%%%%%%%%%%%%%%%%%%%%%%%%%%%%%
% This is just an example/guide for you to refer to when producing your supplementary material for your Frontiers article.                                 %
%%%%%%%%%%%%%%%%%%%%%%%%%%%%%%%%%%%%%%%%%%%%%%%%%%%%%%%%%%%%%%%%%%%%%%%%%%%%%%%%%%%%%%%%%%%%%%%%%%%%%%%%%%%%%%%%%%%%%%%%%%%%%%%%%%%%%%%%%%%%%%%%%%%%%%%%%%%

%%% Version 2.5 Generated 2022/06/14 %%%
%%% You will need to have the following packages installed: datetime, fmtcount, etoolbox, fcprefix, which are normally inlcuded in WinEdt. %%%
%%% In http://www.ctan.org/ you can find the packages and how to install them, if necessary. %%%
%%%  NB logo1.jpg is required in the path in order to correctly compile front page header %%%

\documentclass[utf8]{frontiers_suppmat} % for all articles
\usepackage{url,hyperref,lineno,microtype}
\usepackage[onehalfspacing]{setspace}
\usepackage{amsmath}
\usepackage{amsfonts}
\usepackage{amssymb}
\usepackage{bm}
\usepackage{mathtools}
\usepackage{algorithmic}
\usepackage{dsfont}  % 支持 \mathds 命令
\usepackage{booktabs}
\usepackage{diagbox}
\usepackage{tabularx}
\usepackage{adjustbox}

\usepackage{graphicx} % 导入图形相关宏包
\usepackage{subfig} % 使用 subfig 宏包
\usepackage{placeins} % 提供 \FloatBarrier 命令

\makeatletter
\newcounter{subfigure@save}
\makeatother
\usepackage{caption}
\usepackage{subcaption}

% \usepackage{subfigure}


\usepackage{url,hyperref,lineno,microtype}
\usepackage[onehalfspacing]{setspace}


% Leave a blank line between paragraphs instead of using \\

\begin{document}
\onecolumn
\firstpage{1}

\title[Supplementary Material]{{\helveticaitalic{Supplementary Material}}}


\maketitle


\section{Supplementary Data}

Supplementary Material should be uploaded separately on submission. Please include any supplementary data, figures and/or tables. All supplementary files are deposited to FigShare for permanent storage and receive a DOI.

Supplementary material is not typeset so please ensure that all information is clearly presented, the appropriate caption is included in the file and not in the manuscript, and that the style conforms to the rest of the article. To avoid discrepancies between the published article and the supplementary material, please do not add the title, author list, affiliations or correspondence in the supplementary files.

\section{Supplementary Tables and Figures}

For more information on Supplementary Material and for details on the different file types accepted, please see \href{http://home.frontiersin.org/about/author-guidelines#SupplementaryMaterial}{the Supplementary Material section} of the Author Guidelines.

Figures, tables, and images will be published under a Creative Commons CC-BY licence and permission must be obtained for use of copyrighted material from other sources (including re-published/adapted/modified/partial figures and images from the internet). It is the responsibility of the authors to acquire the licenses, to follow any citation instructions requested by third-party rights holders, and cover any supplementary charges.


\subsection{Tables}

% 表格1，对数据集的操作
\begin{table*}[!h]
    \captionsetup{justification=centering} % 设置标题居中显示
    % \vspace{-0.3cm}
    \centering
	\caption{Briefly Description and operation of four domains datasets}
    \label{tab:huafen}    
	% \vspace{-3mm}
	\begin{center}
		%\renewcommand\arraystretch{1}
		\begin{tabular}{cccccc}
			\toprule[2pt]
			\diagbox
			{\scriptsize{Operation}}{\scriptsize{Dataset}} 
			&\scriptsize{SleepEEG}  &\scriptsize{HAR} &\scriptsize{Gesture} &\scriptsize{Epilepsy} 
			\\
			\midrule[1pt]
			\scriptsize{Number of Classification}  &\scriptsize{5}  &\scriptsize{17} &\scriptsize{8}&\scriptsize{2}
			\vspace{1mm}
			\\
			\scriptsize{Ratio of  pretrain} &\scriptsize{60\%} &\scriptsize{60\%} &\scriptsize{60\%}&\scriptsize{60\%}
			\vspace{1mm}
            \\
			\scriptsize{Ratio of  finetune}&\scriptsize{20\%} &\scriptsize{20\%}&\scriptsize{20\%}&\scriptsize{20\%}
			\vspace{1mm}
			\\
            \scriptsize{Ratio of  test} &\scriptsize{20\%} &\scriptsize{20\%} &\scriptsize{20\%}&\scriptsize{20\%}
            \\
			\midrule[1pt]
			\scriptsize{Sliding Window Size}&\scriptsize{3000}  &\scriptsize{171} &\scriptsize{206}&\scriptsize{178}
			\vspace{1mm}
			\\
			\scriptsize{Overlap Rates}&\scriptsize{50\%}  &\scriptsize{50\%} &\scriptsize{75\%}&\scriptsize{75\%}
			\vspace{1mm}
            \\
			\bottomrule[2pt]
            \\   % here need line break.
		\end{tabular}
	\end{center}              
	% \vspace{-1.0cm}
\end{table*}


\begin{table*}[h]
    % \vspace{-0.4cm}
    \caption{Experimental Results}
    \label{experiment_result}    
	\vspace{-3mm}
	\begin{center}
		%\renewcommand\arraystretch{1}
    \begin{adjustbox}{scale=0.7}
		\begin{tabular}{l|ccc|ccc|ccc|ccc}
			\toprule[2pt]
			\diagbox{\scriptsize{Methods}}{\scriptsize{Dataset}} 
			& \multicolumn{3}{|c|}{SleepEEG} & \multicolumn{3}{|c|}{HAR} & \multicolumn{3}{|c|}{Gesture} & \multicolumn{3}{|c}{Epilepsy} \\
			\midrule[1pt]
                Evalution Metrics & Acc & Precision & F1-score & Acc & Precision & F1-score & Acc & Precision & F1-score & Acc & Precision & F1-score \\
                \midrule[1pt]
			Random Init. & 0.7682 & 0.6921 & 0.6769 & 0.7170 & 0.5932 & 0.5543 & 0.8333 & 0.8499 & 0.8181 & 0.8991 & 0.9400 & 0.8027 \\
			KNN & 0.7509 & 0.6961 & 0.6488 & 0.6905 & 0.6369 & 0.6192 & 0.7917 & 0.8510 & 0.7783 & 0.9326 & 0.9568 & 0.8792 \\
                \midrule[1pt]
                TF-C & 0.8207 & 0.7435 & 0.7250 & 0.8394 & 0.7607 & 0.7558 & 0.9375 & 0.9473 & 0.9342 & 0.9746 & 0.9643 & 0.9599 \\
                SimCLR & 0.8150 & 0.7257 & 0.7128 & 0.8511 & 0.7908 & 0.7775 & 0.9583 & 0.9664 & 0.9540 & 0.9781 & 0.9731 & 0.9653 \\
                Mixing up & 0.7932 & 0.7424 & 0.7228 & 0.8212 & 0.7591 & 0.7392 & 0.9479 & 0.9594 & 0.9344 & 0.9723 & 0.9674 & 0.9557 \\
                TS-TCC & 0.7962 & 0.7337 & 0.7064 & 0.8542 & 0.7878 & 0.7778 & 0.9167 & 0.9302 & 0.9150 & 0.9754 & 0.9738 & 0.9606 \\
                TS2Vec & 0.8129 & 0.7301 & 0.7088 & 0.7973 & 0.7060 & 0.6950 & 0.9583 & 0.9653 & 0.9653 & 0.9714 & 0.9711 & 0.9538 \\
                TF-TC(ours) & \textbf{0.8253} & \textbf{0.7560} & \textbf{0.7262} & \textbf{0.8581} & \textbf{0.7972} & \textbf{0.7796} & \textbf{0.9792} & \textbf{0.9815} & \textbf{0.9809} & \textbf{0.9799} & \textbf{0.9781} & \textbf{0.9685} \\
			\bottomrule[2pt]
		\end{tabular}
    \end{adjustbox}
	\end{center}              
	% \vspace{-1.0cm}
\end{table*}

% 消融实验结果
\begin{table*}[!tbp]
    \caption{Ablation Experiment Results}
    \label{ablation_experiment_result}    
	\vspace{-3mm}
	\begin{center}
    \begin{adjustbox}{scale=0.7}
		%\renewcommand\arraystretch{1}
		\begin{tabular}{l|ccc|ccc|ccc|ccc}
			\toprule[2pt]
			\diagbox{\scriptsize{Methods}}{\scriptsize{Dataset}} 
			& \multicolumn{3}{|c|}{SleepEEG} & \multicolumn{3}{|c|}{HAR} & \multicolumn{3}{|c|}{Gesture} & \multicolumn{3}{|c}{Epilepsy} \\
			\midrule[1pt]
                Evaluation Metrics & Acc & Precision & F1-score & Acc & Precision & F1-score & Acc & Precision & F1-score & Acc & Precision & F1-score \\
                \midrule[1pt]
			only Time-domain & 0.8070 & 0.7448 & 0.7194 & 0.8016 & 0.7395 & 0.6982 & 0.9583 & 0.9664 & 0.9540 & 0.9705 & 0.9742 & 0.9519 \\
			only Freq-domain & 0.8201 & 0.7539 & 0.7047 & 0.7852 & 0.7090 & 0.6814 & 0.9271 & 0.9399 & 0.9241 & 0.9411 & 0.9592 & 0.8969 \\
                TF-TC(ours) & \textbf{0.8253} & \textbf{0.7560} & \textbf{0.7262} & \textbf{0.8581} & \textbf{0.7972} & \textbf{0.7796} & \textbf{0.9792} & \textbf{0.9815} & \textbf{0.9809} & \textbf{0.9799} & \textbf{0.9781} & \textbf{0.9685} \\
			\bottomrule[2pt]
		\end{tabular}
    \end{adjustbox}
	\end{center}
	% \vspace{-1.0cm}
\end{table*}


\subsection{Figures}
% 论文主图
\begin{figure}[h]
\begin{center}
\includegraphics[width=1.0\textwidth]{Figure1.jpeg}
\end{center}
\caption{The framework of the Time-Frequency Fusion Contrasting (TF-FC) method consists of three primary components: the augmentation of the initial sample, the encoder network for both augmented and original samples, and the contrastive learning, constrained by the NT-Xent Loss.}\label{fig_framework}
\end{figure}

% hisgogram
\setcounter{figure}{2}
\setcounter{subfigure}{0}
\begin{subfigure}
    \setcounter{figure}{2}
    \setcounter{subfigure}{0}
        \centering
        \begin{minipage}[b]{0.5\linewidth}
            \includegraphics[width=\linewidth]{Figure2a.eps}
            \caption{Accuracy}
        \end{minipage}
        

    \setcounter{figure}{2}
    \setcounter{subfigure}{1}
        \centering
        \begin{minipage}[b]{0.5\linewidth}
            \includegraphics[width=\linewidth]{Figure2b.eps}
            \caption{Precision}
        \end{minipage}

    \setcounter{figure}{2}
    \setcounter{subfigure}{2}
        \centering
        \begin{minipage}[b]{0.5\linewidth}
            \includegraphics[width=\linewidth]{Figure2c.eps}
            \caption{F1-score}
        \end{minipage}

    \setcounter{figure}{2}
    \setcounter{subfigure}{-1}
        \caption{Experimental results compared with other methods using histograms.}
        \label{result_histogram}
    
\end{subfigure}


% confusion matrix
\setcounter{figure}{3}
\setcounter{subfigure}{0}
\begin{subfigure}
    \setcounter{figure}{3}
    \setcounter{subfigure}{0}
        \centering
        \begin{minipage}[b]{0.5\linewidth}
            \includegraphics[width=\linewidth]{Figure3a}
            \caption{Only Time-domain Augmentation}
        \end{minipage}

    \setcounter{figure}{3}
    \setcounter{subfigure}{1}
        \centering
        \begin{minipage}[b]{0.5\linewidth}
            \includegraphics[width=\linewidth]{Figure3b}
            \caption{Only Time-domain Augmentation}
        \end{minipage}

    \setcounter{figure}{3}
    \setcounter{subfigure}{2}
        \centering
        \begin{minipage}[b]{0.5\linewidth}
            \includegraphics[width=\linewidth]{Figure3c}
            \caption{TF-FC(ours)}
        \end{minipage}

    \setcounter{figure}{3}
    \setcounter{subfigure}{-1}
        \caption{Experimental results compared with other methods using histograms.}
        \label{ablation_sleepeeg_confusion_matrix}
    
\end{subfigure}


\end{document}
